# Supplementary material for: Highly Sensitive and Specific SARS-CoV-2 Serological Assay Using a Magnetic Modulation Biosensing System
Source: Biosensors (Basel). 2021 Dec 23;12(1):7. doi: 10.3390/bios12010007 (PMC8773989; doi:10.3390/bios12010007)
Supplement: Supplementary file 1 [file biosensors-12-00007-s001.zip]

Archive with 1 entries (1 files):
- biosensors-1478792-supplementary.pdf
